# Supplementary material for: Enhancing glioblastoma therapy: unveiling synergistic anticancer effects of Onalespib - radiotherapy combination therapy
Source: Front Oncol. 2025 Jan 30;15:1451156. doi: 10.3389/fonc.2025.1451156 (PMC11821960; doi:10.3389/fonc.2025.1451156)
Supplement: Supplementary file 6 [file Table1.xlsx]

## Sheet: Sheet1
	U343
	Phase	Treatment	Difference	Lower	Upper	P(adj)	Sig
2 Gy:G0_G1-control:G0_G1	G0/G1	Control - 2GY	-1.8	-9.17572	5.57572	0.999773
4 Gy:G0_G1-control:G0_G1		Control - 4GY	-13.9007	-21.2765	-6.52502	5.32e-05	***
Onalespib:G0_G1-control:G0_G1		Control - Onalesbib	-5.44671	-12.8224	1.92901	0.304779
Onalespib + 2 Gy:G0_G1-control:G0_G1		Control - Onalesbib+2GY	-9.93245	-17.3082	-2.55673	0.0032245	**
Onalespib + 4 Gy:G0_G1-control:G0_G1		Control - Onalesbib+4GY	-15.7836	-23.1593	-8.4079	9e-06	***
4 Gy:G0_G1-2 Gy:G0_G1		2GY - 4GY	-12.1007	-19.4765	-4.72502	0.0003241	***
Onalespib:G0_G1-2 Gy:G0_G1		2GY - Onalesbib	-3.64671	-11.0224	3.72901	0.841314
Onalespib + 2 Gy:G0_G1-2 Gy:G0_G1		2GY - Onalesbib+2GY	-8.13245	-15.5082	-0.756729	0.0225406	*
Onalespib + 4 Gy:G0_G1-2 Gy:G0_G1		2GY - Onalesbib+4GY	-13.9836	-21.3593	-6.6079	4.91e-05	***
Onalespib:G0_G1-4 Gy:G0_G1		4GY - Onalesbib	8.45403	1.07831	15.8297	0.0159662	**
Onalespib + 2 Gy:G0_G1-4 Gy:G0_G1		4GY - Onalesbib+2GY	3.96829	-3.40742	11.344	0.75284
Onalespib + 4 Gy:G0_G1-4 Gy:G0_G1		4GY - Onalesbib+4GY	-1.88288	-9.25859	5.49284	0.999606
Onalespib + 2 Gy:G0_G1-Onalespib:G0_G1		Onalesbib - Onalesbib+2GY	-4.48574	-11.8615	2.88998	0.587853
Onalespib + 4 Gy:G0_G1-Onalespib:G0_G1		Onalesbib - Onalesbib+4GY	-10.3369	-17.7126	-2.96119	0.0020853	**
Onalespib + 4 Gy:G0_G1-Onalespib + 2 Gy:G0_G1		Onalesbib+2GY - Onalesbib+4GY	-5.85117	-13.2269	1.52455	0.21755
2 Gy:S_phase-control:S_phase	S-phase	Control - 2GY	1.00078	-6.37493	8.3765	1
4 Gy:S_phase-control:S_phase		Control - 4GY	2.69321	-4.68251	10.0689	0.9827
Onalespib:S_phase-control:S_phase		Control - Onalesbib	0.86343	-6.51229	8.23915	1
Onalespib + 2 Gy:S_phase-control:S_phase		Control - Onalesbib+2GY	1.32705	-6.04867	8.70276	0.999996
Onalespib + 4 Gy:S_phase-control:S_phase		Control - Onalesbib+4GY	-1.30146	-8.67717	6.07426	0.999997
4 Gy:S_phase-2 Gy:S_phase		2GY - 4GY	1.69242	-5.68329	9.06814	0.999896
Onalespib:S_phase-2 Gy:S_phase		2GY - Onalesbib	-0.137353	-7.51307	7.23836	1
Onalespib + 2 Gy:S_phase-2 Gy:S_phase		2GY - Onalesbib+2GY	0.326263	-7.04945	7.70198	1
Onalespib + 4 Gy:S_phase-2 Gy:S_phase		2GY - Onalesbib+4GY	-2.30224	-9.67796	5.07348	0.996202
Onalespib:S_phase-4 Gy:S_phase		4GY - Onalesbib	-1.82978	-9.20549	5.54594	0.999722
Onalespib + 2 Gy:S_phase-4 Gy:S_phase		4GY - Onalesbib+2GY	-1.36616	-8.74188	6.00955	0.999994
Onalespib + 4 Gy:S_phase-4 Gy:S_phase		4GY - Onalesbib+4GY	-3.99466	-11.3704	3.38105	0.744917
Onalespib + 2 Gy:S_phase-Onalespib:S_phase		Onalesbib - Onalesbib+2GY	0.463616	-6.9121	7.83933	1
Onalespib + 4 Gy:S_phase-Onalespib:S_phase		Onalesbib - Onalesbib+4GY	-2.16489	-9.5406	5.21083	0.998032
Onalespib + 4 Gy:S_phase-Onalespib + 2 Gy:S_phase		Onalesbib+2GY - Onalesbib+4GY	-2.6285	-10.0042	4.74721	0.986108
2 Gy:G2_M-control:G2_M	G2/M	Control - 2GY	0.801981	-6.57374	8.1777	1
4 Gy:G2_M-control:G2_M		Control - 4GY	11.2255	3.84975	18.6012	0.0008087	***
Onalespib:G2_M-control:G2_M		Control - Onalesbib	4.60121	-2.7745	11.9769	0.550177
Onalespib + 2 Gy:G2_M-control:G2_M		Control - Onalesbib+2GY	8.62333	1.24762	15.9991	0.0133032	*
Onalespib + 4 Gy:G2_M-control:G2_M		Control - Onalesbib+4GY	17.103	9.72729	24.4787	2.8e-06	***
4 Gy:G2_M-2 Gy:G2_M		2GY - 4GY	10.4235	3.04777	17.7992	0.0019001	**
Onalespib:G2_M-2 Gy:G2_M		2GY - Onalesbib	3.79923	-3.57648	11.1749	0.801415
Onalespib + 2 Gy:G2_M-2 Gy:G2_M		2GY - Onalesbib+2GY	7.82135	0.445638	15.1971	0.0313716	*
Onalespib + 4 Gy:G2_M-2 Gy:G2_M		2GY - Onalesbib+4GY	16.301	8.92531	23.6767	5.7e-06	***
Onalespib:G2_M-4 Gy:G2_M		4GY - Onalesbib	-6.62425	-14	0.751466	0.106453
Onalespib + 2 Gy:G2_M-4 Gy:G2_M		4GY - Onalesbib+2GY	-2.60213	-9.97785	4.77359	0.987338
Onalespib + 4 Gy:G2_M-4 Gy:G2_M		4GY - Onalesbib+4GY	5.87754	-1.49818	13.2533	0.212608
Onalespib + 2 Gy:G2_M-Onalespib:G2_M		Onalesbib - Onalesbib+2GY	4.02212	-3.3536	11.3978	0.736584
Onalespib + 4 Gy:G2_M-Onalespib:G2_M		Onalesbib - Onalesbib+4GY	12.5018	5.12607	19.8775	0.0002148	***
Onalespib + 4 Gy:G2_M-Onalespib + 2 Gy:G2_M		Onalesbib+2GY - Onalesbib+4GY	8.47967	1.10395	15.8554	0.0155315	**
	U87		Difference	Lower	Upper	P(adj)	Sig
2 Gy:G0_G1-control:G0_G1	G0/G1	Control - 2GY	-1.49755	-8.99646	6.00135	0.999984
4 Gy:G0_G1-control:G0_G1		Control - 4GY	-6.94912	-14.448	0.54979	0.0865441
Onalespib:G0_G1-control:G0_G1		Control - Onalesbib	-8.83923	-16.3381	-1.34032	0.0123257	*
Onalespib + 2 Gy:G0_G1-control:G0_G1		Control - Onalesbib+2GY	-15.7133	-23.2122	-8.21436	1.22e-05	***
Onalespib + 4 Gy:G0_G1-control:G0_G1		Control - Onalesbib+4GY	-10.9629	-18.4618	-3.46403	0.0012936	**
4 Gy:G0_G1-2 Gy:G0_G1		2GY - 4GY	-5.45156	-12.9505	2.04734	0.325783
Onalespib:G0_G1-2 Gy:G0_G1		2GY - Onalesbib	-7.34168	-14.8406	0.157229	0.0586225
Onalespib + 2 Gy:G0_G1-2 Gy:G0_G1		2GY - Onalesbib+2GY	-14.2157	-21.7146	-6.71681	4.91e-05	***
Onalespib + 4 Gy:G0_G1-2 Gy:G0_G1		2GY - Onalesbib+4GY	-9.46539	-16.9643	-1.96648	0.0063268	**
Onalespib:G0_G1-4 Gy:G0_G1		4GY - Onalesbib	-1.89011	-9.38902	5.60879	0.999663
Onalespib + 2 Gy:G0_G1-4 Gy:G0_G1		4GY - Onalesbib+2GY	-8.76415	-16.2631	-1.26524	0.0133486	*
Onalespib + 4 Gy:G0_G1-4 Gy:G0_G1		4GY - Onalesbib+4GY	-4.01382	-11.5127	3.48508	0.758911
Onalespib + 2 Gy:G0_G1-Onalespib:G0_G1		Onalesbib - Onalesbib+2GY	-6.87404	-14.3729	0.62487	0.0931033
Onalespib + 4 Gy:G0_G1-Onalespib:G0_G1		Onalesbib - Onalesbib+4GY	-2.12371	-9.62262	5.3752	0.998677
Onalespib + 4 Gy:G0_G1-Onalespib + 2 Gy:G0_G1		Onalesbib+2GY - Onalesbib+4GY	4.75033	-2.74858	12.2492	0.527204
2 Gy:S_phase-control:S_phase	S-phase	Control - 2GY	0.31867	-7.18024	7.81758	1
4 Gy:S_phase-control:S_phase		Control - 4GY	1.9211	-5.57781	9.42	0.999589
Onalespib:S_phase-control:S_phase		Control - Onalesbib	-9.3776	-16.8765	-1.87869	0.0069476	***
Onalespib + 2 Gy:S_phase-control:S_phase		Control - Onalesbib+2GY	-8.82373	-16.3226	-1.32482	0.0125303	*
Onalespib + 4 Gy:S_phase-control:S_phase		Control - Onalesbib+4GY	-11.931	-19.4299	-4.43213	0.0004737	***
4 Gy:S_phase-2 Gy:S_phase		2GY - 4GY	1.60243	-5.89648	9.10134	0.999959
Onalespib:S_phase-2 Gy:S_phase		2GY - Onalesbib	-9.69627	-17.1952	-2.19736	0.0049465	***
Onalespib + 2 Gy:S_phase-2 Gy:S_phase		2GY - Onalesbib+2GY	-9.1424	-16.6413	-1.64349	0.0089271	***
Onalespib + 4 Gy:S_phase-2 Gy:S_phase		2GY - Onalesbib+4GY	-12.2497	-19.7486	-4.7508	0.0003421	***
Onalespib:S_phase-4 Gy:S_phase		4GY - Onalesbib	-11.2987	-18.7976	-3.79979	0.0009107	***
Onalespib + 2 Gy:S_phase-4 Gy:S_phase		4GY - Onalesbib+2GY	-10.7448	-18.2437	-3.24592	0.0016269	***
Onalespib + 4 Gy:S_phase-4 Gy:S_phase		4GY - Onalesbib+4GY	-13.8521	-21.351	-6.35323	6.97e-05	***
Onalespib + 2 Gy:S_phase-Onalespib:S_phase		Onalesbib - Onalesbib+2GY	0.553873	-6.94503	8.05278	1
Onalespib + 4 Gy:S_phase-Onalespib:S_phase		Onalesbib - Onalesbib+4GY	-2.55343	-10.0523	4.94547	0.990933
Onalespib + 4 Gy:S_phase-Onalespib + 2 Gy:S_phase		Onalesbib+2GY - Onalesbib+4GY	-3.10731	-10.6062	4.3916	0.950902
2 Gy:G2_M-control:G2_M	G2/M	Control - 2GY	1.17888	-6.32002	8.67779	1
4 Gy:G2_M-control:G2_M		Control - 4GY	5.02557	-2.47334	12.5245	0.442574
Onalespib:G2_M-control:G2_M		Control - Onalesbib	18.2168	10.7179	25.7157	1.4e-06	***
Onalespib + 2 Gy:G2_M-control:G2_M		Control - Onalesbib+2GY	24.537	17.0381	32.0359	0	***
Onalespib + 4 Gy:G2_M-control:G2_M		Control - Onalesbib+4GY	22.894	15.3951	30.3929	0	***
4 Gy:G2_M-2 Gy:G2_M		2GY - 4GY	3.84669	-3.65222	11.3456	0.805718
Onalespib:G2_M-2 Gy:G2_M		2GY - Onalesbib	17.0379	9.53904	24.5369	3.8e-06	***
Onalespib + 2 Gy:G2_M-2 Gy:G2_M		2GY - Onalesbib+2GY	23.3581	15.8592	30.857	0	***
Onalespib + 4 Gy:G2_M-2 Gy:G2_M		2GY - Onalesbib+4GY	21.7151	14.2162	29.214	1e-07	***
Onalespib:G2_M-4 Gy:G2_M		4GY - Onalesbib	13.1913	5.69235	20.6902	0.0001331	***
Onalespib + 2 Gy:G2_M-4 Gy:G2_M		4GY - Onalesbib+2GY	19.5114	12.0125	27.0103	5e-07	***
Onalespib + 4 Gy:G2_M-4 Gy:G2_M		4GY - Onalesbib+4GY	17.8684	10.3695	25.3673	1.9e-06	***
Onalespib + 2 Gy:G2_M-Onalespib:G2_M		Onalesbib - Onalesbib+2GY	6.32016	-1.17874	13.8191	0.156765
Onalespib + 4 Gy:G2_M-Onalespib:G2_M		Onalesbib - Onalesbib+4GY	4.67714	-2.82176	12.1761	0.550471
Onalespib + 4 Gy:G2_M-Onalespib + 2 Gy:G2_M		Onalesbib+2GY - Onalesbib+4GY	-1.64302	-9.14193	5.85589	0.999943
